# Supplementary material for: Past aridity and dust drove biodiversity crises and altered pollination in the ancient gymnosperm Ephedra (Gnetales)
Source: Biol Rev Camb Philos Soc. 2025 Apr 7;100(4):1680–97. doi: 10.1111/brv.70019 (PMC12227791; doi:10.1111/brv.70019)
Supplement: Supplementary file 1 — Table S1. Global distribution of ephedroids through time. [file BRV-100-1680-s003.xlsx]

## Sheet: SI Table 1 Global distr
Table S1. Global distribution of ephedroids through time.
Age (MA)	Paleolongitude	Paleolatitude	Percentage ephedroid pollen in assemblage	Reference
145	5.6135	-13.8079	5	Müller 1966a
142	42.8086	38.3111	6	Kujau et al. 2013
140	42.8552	38.8353	10	Kujau et al. 2013
140	33.5236	29.257	3	Kujau et al. 2013
140	28.5309	-38.2874	1	Schrank 2010
140	-36.8551	-53.5589	0	Duane 1996
135	42.3038	40.1913	6	Kujau et al. 2013
135	32.7191	30.6745	2	Kujau et al. 2013
135	37.2276	3.0292	1.5	Mahmoud & Moawad 2000
135	6.1665	-11.876	10	Müller 1966a
133	113.3309	37.24	1.1	Li & Batten 2004
130	31.9026	32.0402	3	Kujau et al. 2013
130	37.2099	4.4468	4	Mahmoud & Moawad 2000
130	6.3905	-11.0343	15	Müller 1966a
130	-33.5287	-55.6895	0	Askin 1983
127	-27.0766	-48.7526	0	Archangelsky & Gammerro 1967
125	112.7296	32.3114	0	Li & Batten 2011
125	6.5488	-10.2595	30	Müller 1966a
125	-35.6305	-56.9878	0	Askin 1983
120	6.0356	-9.9058	15	Müller 1966a
115	4.0759	-10.403	5	Müller 1966a
115	-29.881	-48.2481	0	Archangelsky & Gammerro 1967
113	-27.1421	10.7679	25	Sinanoglu 1984
110	36.0251	8.6687	15	Mahmoud & Moawad 2000
110	-1.58484	-7.81649	20	Batten 2007
110	65.8694	-53.4781	0	Mohr & Gee 1992
105	34.8574	9.7385	10	Ibrahim 2002
105	0.284	-11.577	15	Müller 1966a
100	-31.0058	23.3012	1	Habib 1970
100	33.3333	12.6121	10	Mahmoud & Deaf 2007
100	34.5811	10.9631	5	Mahmoud & Moawad 2000
100	-31.7632	-27.801	4	Narvaez & Sabino 2008
95	86.1727	37.063	4	Wang et al. 1990a
95	33.83	11.4844	5	Mahmoud & Moawad 2000
95	-2.4679	-1.8142	58	Baltes 1965
93	-4.2224	-13.8305	30	Müller 1966a
90	83.4487	36.7785	10	Wang et al. 1990a
90	12.6125	-2.7406	20	Odebode 1987
85	80.6498	35.5624	4	Wang et al. 1990a
85	23.2324	39.7675	0	Zetter et al. 2002
80	79.117	35.3064	2	Wang et al. 1990a
80	121.507	40.1193	2	Wang et al. 1982
80	30.6905	8.9827	10	Ibrahim & Abdel-Karim 1997
80	32.5237	6.6553	16.5	Mahmoud 2003
80	7.8398	-9.1895	3	Edet & Nyong 1994
80	-42.4742	-17.8041	6	Vajda-Santivanez 1999
75	141.472	54.2651	4.5	Takahashi 1997
75	124.3695	39.5475	2	Yi & Batten 2002
75	78.1644	34.5406	1	Wang et al. 1990a
75	98.7896	38.5043	10	Wang et al. 1990a
75	-12.1038	-17.3469	10	Müller 1966a
75	-151.5621	-58.5249	0	Pole & Vajda 2009
75	-67.1456	-61.732	1	Askin 1990
72	-46.0959	-30.1445	57	Narvaez & Sabino 2008
70	76.9606	33.5931	2	Wang et al. 1990a
70	13.0368	32.7788	0	Medus et al. 1992
70	-13.093	6.0876	2	Caratini et al. 1991
70	5.7231	-7.1749	0	Van Hoeken-Klinkenberg 1964
70	7.8754	-9.3588	3	Edet & Nyong 1994
70	-54.5462	-45.5194	15	Baldoni 1992
69	119.3978	36.0761	15	Morley 1998
69	-14.9372	-17.6543	5	Müller 1966a
69	118.8986	4.8613	15	Morley 1998
67	-54.6432	-48.2632	0	Scafati et al. 2009
66	103.3772	46.9265	2	Nichols et al. 2002
65	118.978	36.7803	5	Morley 1998
65	5.7268	-7.2028	0	Van Hoeken-Klinkenberg 1966
65	32.3256	-6.9654	0	Eisawi & Schrank 2008
65	-48.9933	-17.8275	2	Vajda-Santivanez 1999
65	170.041	-61.528	0	Macphail et al. 1991
65	-153.9929	-51.8644	0	Pole & Vajda 2009
65	-68.7735	-62.4753	1	Askin 1990
64	76.0436	33.9719	0.5	Wang et al. 1990a
64	23.9084	43.4615	0	Slodkowska 2009
63	99.9439	37.3802	15	Wang et al. 1990a
63	-16.5955	-18.2951	2	Müller 1966a
60	-86.9847	83.3733	0	Frederiksen et al. 1988
60	75.068	35.4135	12	Wang et al. 1990a
60	-86.9847	83.3733	0	Frederiksen et al. 1988
60	5.7313	-7.2305	0	Van Hoeken-Klinkenberg 1966
58	74.9242	35.685	30	Wang et al. 1990a
57	99.5968	38.5478	20	Wang et al. 1990a
57	20.8067	34.1377	0.5	Petrescu & Codrea 2004
57	-47.7524	35.9509	0.5	Frederiksen 1979
55	-79.0996	46.6314	30	Wodehouse 1933
55	9.7496	32.9491	0	Medus et al. 1992
55	117.6054	7.1987	0	Morley 1998
55	117.6054	7.1987	5	Morley 1998
55	142.8104	-52.6585	1	Cookson 1956
54	-60.1297	-50.3186	0	Okuda et al. 2006
53	74.4092	35.9398	30	Wang et al. 1990a
53	-53.9321	5.6229	0	Jaramillo et al. 2007
53	165.9295	-59.2844	0	Macphail et al. 1991
50	98.7896	38.5043	20	Wang et al. 1990a
50	-64.6666	32.4204	0	Harrington 2003
50	116.7976	6.9897	5	Morley 1998
47	-57.9816	-49.8759	0	Volkheimer et al. 2007
45	115.99	6.9042	1	Müller 1968
45	148.3068	-52.6525	0	Alley & Broadbridge 1992
45	20.3713	44.3105	0	Slodkowska 2009
45	73.2819	35.8974	18	Wang et al. 1990a
45	98.0527	38.4471	8	Wang et al. 1990a
45	-62.1205	27.3524	2	Jarzen & Dilcher 2006
45	-59.6302	18.651	0	Graham et al. 2000
45	5.7928	-6.3454	0	Van Hoeken-Klinkenberg 1966
45	32.1939	-4.0094	0	Eisawi & Schrank 2008
42	-91.7787	61.8678	5	Piel 1971
42	72.8099	35.8692	18	Wang et al. 1990a
38.2	97.4745	38.6173	65	Hoorn et al. 2012
37	97.587	38.7302	45	Hoorn et al. 2012
36	72.6234	36.8327	30	Wang et al. 1990a
36	79.1794	47.6215	2	Sun et al. 2014
36	97.6974	38.8441	20	Wang et al. 1990a
35	97.8055	38.9589	40	Hoorn et al. 2012
35	74.2388	30.8474	10	Ghosh et al. 1963
35	-62.2469	-60.4334	0	Zamaloa & Romero 1990
34	97.9115	39.0747	15	Hoorn et al. 2012
34	-85.5549	19.1952	4	Ramirez-Arriaga et al. 2006
34	-85.5549	19.1952	8.5	Ramirez-Arriaga et al. 2006
32	17.8718	47.1955	0	Slodkowska 2009
30	98.5678	39.8168	20	Wang et al. 1990a
30	115.5749	8.2939	10	Müller 1966b
30	-61.0462	-48.0995	0	Barreda et al. 2009
29	-4.6925	44.3389	0	Boulter & Craig 1979
28	-61.5701	-50.7688	1	Barreda 1997
27	76.9876	44.9661	27	Sun & Zhang 2008
27	-62.6382	-59.9709	0	Panti et al. 2008
26	-62.1344	14.3477	0	Graham & Jarzen 1969
26	-59.4049	-48.4878	0	Palazzesi & Barreda 2012
25	72.8358	38.6276	10	Wang et al. 1990a
25	31.8244	3.5421	0	Eisawi & Schrank 2008
25	-175.2829	-46.4549	0	Pocknall 1982
25	-68.534	-55.5492	1	Guerstein et al. 2004
24	-67.6752	3.469	0	Dueñas 1980
24	-175.9563	-46.2056	5	Lee et al. 2012
23	98.4059	39.4652	5	Wang et al. 1990a
23	77.0016	44.9371	1	Sun & Zhang 2008
22	13.937	40.1215	3	Kovar-Eder et al. 1998
22	151.0752	-48.9086	0	Macphail et al. 1991
22	-60.9107	-47.9766	10	Palazzesi & Barreda 2012
21	31.7764	4.4299	0	Eisawi & Schrank 2008
20	-59.0889	72.189	0	Whitlock & Dawson 1990
20	-69.1199	-51.2848	0	Okuda et al. 2006
20	-108.111	35.7372	2	Martin & Gray 1962
20	-85.2195	16.1017	0	Graham 1999
20	-67.9952	-3.6758	0.2	Hoorn 1994
19	-62.109	-47.4832	5	Palazzesi & Barreda 2012
18	13.9606	43.2823	0	Jimenez-Moreno et al. 2008
18	77.2626	44.6767	0	Sun & Zhang 2008
18	91.1622	39.5959	10	Miao et al. 2011
18	-108.9515	35.8609	5	Martin & Gray 1962
18	-62.5562	-47.2344	0	Palazzesi & Barreda 2012
16.5	14.1901	43.3854	0	Jimenez-Moreno et al. 2008
16	25.9427	32.823	1	Kayseri-Özer et al. 2014
16	-63.4413	-46.7358	0	Palazzesi & Barreda 2012
15	-140.6323	64.4845	0	Leopold & Liu 1994
15	73.2605	38.0725	2	Wang et al. 1990a
15	5.0973	45.5989	5	Ferguson et al. 1998
15	98.6121	38.4946	15	Wang et al. 1990a
15	127.1364	40.1878	0.1	Chung & Koh 2005
15	135.4081	41.296	0.1	Wang et al. 2001
15	-77.4291	28.9672	1	Jarzen et al. 2010
15	114.5449	6.6041	5	Müller 1966b
15	18.991	-38.8441	0	Coetzee & Rogers 1982
14.5	14.4954	43.5197	0	Jimenez-Moreno et al. 2008
14	128.1096	49.3253	0.1	Shu et al. 2008
14	13.9253	40.9334	0.5	Grimsson et al. 2011
14	91.4549	38.9744	10	Miao et al. 2011
13	128.0848	49.1391	0.1	Shu et al. 2008
13	-70.2776	-1.8588	0.8	Hoorn 1994
12	14.8762	43.6826	0	Jimenez-Moreno et al. 2008
12	-104.4746	42.9265	7	Davis & Moutoux 1998
12	-54.555	-5.9201	3	Soares et al. 2015
11	128.0336	48.7682	0.1	Shu et al. 2008
10	73.7354	37.4923	10	Wang et al. 1990a
10	15.1655	43.8002	0	Jimenez-Moreno et al. 2008
10	127.0205	39.2642	0.1	Chung & Koh 2005
10	-73.1558	-48.7252	0	Okuda et al. 2006
10	-65.9353	-45.2837	15	Palazzesi & Barreda 2012
10	-68.8326	-44.3013	15	Barreda et al. 2008
9	19.034	49.9574	0	Slodkowska 2009
9	78.6259	43.7216	4	Sun & Zhang 2008
9	-71.4962	-0.9202	1	Hoorn 1994
8	79.0491	43.7746	25	Sun & Zhang 2008
8	127.5308	38.6206	0.1	Chung & Koh 2005
7	129.0542	47.6019	0.1	Shu et al. 2008
7	92.7331	38.1788	15	Miao et al. 2011
6.5	-72.6496	-48.0168	0	Okuda et al. 2006
6	79.8944	43.8714	5	Sun & Zhang 2008
5	-146.2468	72.4506	0	Nelson & Carter 1985
5	23.9831	40.5524	0	Ivanov & Slavomirova 2004
5	-70.8747	39.348	0	Rachele 1976
5	93.4057	38.05	15	Miao et al. 2011
5	-115.3535	35.109	1	Martin & Gray 1962
4	80.7378	43.956	1	Sun & Zhang 2008
4	114.4917	4.2919	2	Müller 1966b
3.5	-72.2567	-47.4263	1	Okuda et al. 2006
3	-133.626	66.7809	0	Schweger et al. 2011
3	136.6595	37.7983	0.1	Wang et al. 2001
2.8	-80.1649	27.7567	0	Hansen et al. 2001
2.6	-65.4928	-43.4793	15	Palazzesi & Barreda 2012
2	-72.0736	-47.1372	10	Okuda et al. 2006
2	94.1852	37.2208	15	Dexin & Robbins 2000
1	-135.8268	65.9818	0	Schweger et al. 2011
0.8	15.5634	40.5148	5	Watts 1985
0.5	94.6598	37.112	45	Dexin & Robbins 2000
0.5	98.7596	24.5103	0	Xu et al. 2004
Results of the chi-squared test (Greenwood & Nikulin, 1996) to assess temporal sampling bias and a t-test following the nearest neighbour index (Clark & Evans, 1954) to assess spatial bias on the above dataset. Tests were conducted in the dynamicSDM package for R (Dobson et al., 2023). Please see the dedicated GitHub page for further explanation of the below R code at https://github.com/r-a-dobso…
$Temporal_bias_year
	Chi-squared test for given probabilities
data: occ.data.frequency
X-squared = 108, df = 80, p-value = 0.02022
$Spatial_bias
	Welch Two Sample t-test
data: min.nndist.actual and min.nndist.random
t = -10.354, df = 404.74, p-value < 0.001
alternative hypothesis: true difference in means is not equal to 0
95 percent confidence interval:
-543257.7 -369887.8
sample estimates:
mean of x mean of y
299978.8 756551.6
