# Supplementary material for: Past aridity and dust drove biodiversity crises and altered pollination in the ancient gymnosperm Ephedra (Gnetales)
Source: Biol Rev Camb Philos Soc. 2025 Apr 7;100(4):1680–97. doi: 10.1111/brv.70019 (PMC12227791; doi:10.1111/brv.70019)
Supplement: Supplementary file 2 — Table S2. North American ephedroid palaeopalynomorphs. [file BRV-100-1680-s001.xlsx]

## Sheet: SI Table 2 N America
Table S2. North American ephedroid paleopalynomorphs.
Locality on Fig. 4A	Age of section	Locality	Ephedripites subgen. Ephedripites*	Ephedripites subgen. Distachyapites**	2:nd order pseudosulci branching	Species	Abundance	Stratigraphic occurrence	Age of specimens	Reference
-	Aptian – Maastrichtian (Early – Late Cretaceous)	Multiple localities	YES	NO	NO	Equisetosporites ovatus = Ephedripites subgen. Ephedripites sp.	?	Cenomanian, Minnesota, (Pierce, 1961); Ellerslie Member, McMurray Formation, Aptian, Alberta, Canada (Singh, 1964); Bearpaw Shale, Maastrichtian, Montana (Norton & Hall, 1969). Lower and upper Almond Formation, Rock Springs Uplift, Wyoming, Late Campanian-Early Maastrichtian.	Aptian – Maastrichtian	Stone 1971
a	Albian (Early Cretaceous)	Glen Rose Formation, Texas	YES	NO	NO	Ephedripites spp. (multiple species)	Present in all samples, common	Glen Rose Formation, Trinity Group	?late Aptian – early-middle Albian	Tanrikulu et al. 2018
b	Cretaceous (Albian – Cenomanian)	Dakota Formation in Kansas/ Nebraska/ Iowa	YES	NO	NO	Ephedripites ambiguus = Ephedripites subgen. Ephedripites sp.	?	Dakota Palynostratigraphic Unit 4; Woodbury, Sioux counties, Iowa; Thurston, Jefferson counties, Nebraska; Lincoln County, Kansas	Middle Cenomanian	Ludvigson et al. 2010
						Equisetosporites concinnus = Ephedripites subgen. Ephedripites sp.		Dakota Palynostratigraphic Unit 1: Cass, Sarpy, Jefferson counties, Nebraska; Guthrie County, Iowa; Stanton, Lincoln counties, Kansas	early Late Albian
								Dakota Palynostratigraphic Unit 2: Lancaster, Jefferson, Burt counties, Nebraska; Stanton County, Kansas; Woodbury County, Iowa	latest Albian
								Dakota Palynostratigraphic Unit 4; Woodbury, Sioux counties, Iowa; Thurston, Jefferson counties, Nebraska; Lincoln County, Kansas	Middle Cenomanian
c	Cretaceous (Turonian)	Brookhaven, Long Island, New York	NO	YES	NO	Ephedra stapfi = Ephedripites subgen. Distachyapites stapfi	Eight intact pollen grains and a number of fragments	Raritan Formation; U.S.G.S Well No. 2, 603-613-foot level.	Cretaceous (Turonian)	Steeves & Barghoorn 1959
d	Maastrichtian (Late Cretaceous)	Lance Formation of Crook County, Wyoming	YES	YES	NO	Ephedripites subgen. Distachyapites eocenipites	?	Lance Formation, Wyoming (not encountered in the upper samples of this study)	Maastrichtian	Farabee & Canright 1986
						Ephedra sp. cf. E. voluta = Gnetaceaepollenites	Rare	Hell Creek Formation and lower part of the Lance Formation, Wyoming
						Equisetosporites ovatus = Ephedripites subgen. Ephedripites sp.	?	Lance Formation, Wyoming
e	Maastrichtian – Eocene	Denver Basin, Colorado (Kiowa and Castle Pine cores)	YES	YES	NO	E. jansonii = Gnetaceaepollenites	?	Fox Hills Sandstone, Laramie Fm, lower part of D1 sequence	Late Cretaceous (Maastrichtian). NOT present in Paleocene or Eocene rocks	Nichols & Fleming 2002
						Ephedripites subgen. Distachyapites multipartitus
						E. ovatus = Ephedripites subgen. Ephedripites sp.
f	Late Cretaceous	North Horn Formation, east-central Utah	YES	YES	NO	Equisetosporites cf. E. claricristata comb. nov. = Ephedripites subgen. Distachyapites sp.	2 specimens	North Horn Formation	Late Cretaceous	Myung 1989
						Equisetosporites concinnus = Ephedripites subgen. Ephedripites sp.	Very rare	Price River Formation; North Horn Formation
						Equisetosporites eocenipites = Ephedripites subgen. Distachyapites eocenipites	18 specimens	North Horn Formation
						Equisetosporites cf. E. ovatus = Ephedripites subgen. Ephedripites sp.	1 specimen	Price River Formation
						Equisetosporites cf. E. volutus = Gnetaceaepollenites	2 specimens	North Horn Formation
g	Late Cretaceous – Paleocene	San Juan Basin, New Mexico and Colorado	YES	NO	NO	Ephedra sp. cf. E. voluta = Gnetaceaepollenites	?	Fruitland and Kirtland Formations, San Juan Basin	Late Cretaceous (Campanian)	Identified by R. H. Tschudy in Fassett & Hinds (1971, Table 1), compiled in Fassett (2009).
								Nacimiento and Animas Fm, and Ojo Alamo Sandstone (Colorado & New Mexico)	lowermost Paleocene	Identified by R. H. Tschudy (1973) from samples of Gasbuggy core, compiled in Fassett (2009).
						c		Locality D6879, Fruitland and Kirtland Formations, Pot Mesa area, NM	Late Cretaceous (Campanian)	Identification by D. J. Nichols (1994), compiled in Fassett (2009).
						Ephedripites subgen. Distachyapites sp. (?). Uncertain ID as no image provided.		Locality D6902, Lowermost Fruitland Fm, Ojo Alamo Sandstone	lowermost Paleocene	Fassett 2009
h	Late Cretaceous – Paleocene	Corral Bluffs, Denver Basin, Colorado	NO	YES	NO	E. jansonii = Gnetaceaepollenites	Rare	Pollen samples ADB1703-04d, 66 Ma; ADB1801-04, 65.9 Ma; ADB1701-23, 65.5 Ma	66-65.5 Ma (Cretaceous – Paleocene)	Lyson et al. 2019
						Ephedripites subgen. Distachyapites multipartitus	Rare	ADB1703-04d, 66 Ma	66 Ma; Restricted to the Cretaceous
i	Late Cretaceous – Paleocene	Sussex section, Powder River Basin, Wyoming	NO	YES	NO	E. multipartita = Ephedripites subgen. Distachyapites multipartitus	?	Lance Formation, Sussex section	Restricted to the Cretaceous	Bercovici et al. 2012
						Equisetosporites jansonii = Gnetaceaepollenites		Lance Formation and Tullock Member of the Fort Union Formation, Sussex section	Late Cretaceous – Paleocene
j	Paleocene – Eocene	Golden Valley Formation, western North Dakota	YES	NO	NO	Ephedra multicostata = Ephedripites subgen. Ephedripites sp.	Very rare	Restricted to lower member of formation between samples 74-19 (Heart River Bluffs collecting locality (USNM loc. 14051), northern Stark County, North Dakota) and 74-22 (Golden Valley Southwest collecting locality (USNM loc. 14050), southern Mercer County, North Dakota)	latest Paleocene, (Hickey, 1977)	Bebout 1977
										Hickey 1977
k	Paleocene – Eocene	Chicxulub, Mexico	YES	YES	NO	Ephedripites subgen. Distachyapites eocenipites	5 specimens	N/A (core)	Ypresian (early Eocene)	Smith et al. 2020
						Ephedripites subgen. Ephedripites spp. - at least 3 different species	29 specimens
						Gnetaceaepollenites sp. A (Ephedripites subgenus Spiralipites spp)	90 specimens
						Gnetaceaepollenites sp. B	1 specimen
l	middle Eocene	Avon Park Formation, west central Florida	NO	YES	NO	Ephedripites subgen. Distachyapites sp.	Single, large specimen (52 μm)	Dolime Minerals Quarry sample	middle Eocene	Jarzen & Dilcher 2006
m	middle Eocene (?Lutetian/Bartonian)	Claiborne Formation, Henry County, Tennessee	NO	YES	NO	Ephedripites subgen. Distachyapites sp. - Plate 28 Figs 54-55, cf. Ephedripites subgen. Distachyapites eocenipites	Common in some Claiborne and Jackson (late Eocene) sediments	Present in both lower (H179A) and upper (H179B) clays	middle Eocene	Elsik & Dilcher 1974
n	middle to late middle Eocene (?Lutetian/Bartonian)	Green River Flora, northwestern Colorado (Green River Basin, Parachute Creek)	NO	YES	NO	Ephedripites subgen. Distachyapites eocenipites	6 grains excellently preserved, 6 partially damaged	MacGinitie’s Wardell Ranch flora, Colorado (USGS Paleobot. loc. D4480), Laney Member. Upper oil shale group of the Parachute Creek member of the Green River formation, most of it from a single group of beds known as "Mahogany Ledge" (Bradley 1931, plate 7)	middle to late middle Eocene	Wodehouse 1933
										Bradley 1931
										Macginitie 1969
-	Controversy: late Eocene – early Oligocene age on radioisotopic dating in another part of the basin; early-middle Eocene on palynostratigraphy. Not plotted or used in data analysis.	Elko Formation in the Adobe Range, north of Elko, Nevada	NO	YES	NO	Ephedripites subgen. Distachyapites eocenipites	5 specimens	Sample ECM-25, Elko Formation	Controversy: late Eocene – early Oligocene age on radioisotopic dating in another part of the basin; early-middle Eocene on palynostratigraphy	Wingate 1983
o	late Eocene	Wakashie Basin, southwest Wyoming	NO	YES	NO	Ephedra cf. E. nevadensis = Ephedripites subgen. Distachyapites eocenipites (Wingate 1983)	Present in 3 out of 5 samples	Wakashie Fm only. Not found in early or middle Eocene rocks.	late Eocene	Roehler 1992
p	Lutetian to Rupelian	Claiborne and Jackson Groups, Alabama	YES	YES	NO	Ephedra cf. E. nevadensis = Ephedripites subgen. Distachyapites eocenipites (Wingate 1983)	?	Gosport Sand, Claiborne group	late-middle Eocene (Bartonian, 41.2-37.71 Ma; Pietsch et al., 2016).	Gray 1960
										Pietsch et al. 2016
			YES	YES	YES	Ephedripites subgen. Distachyapites claricristatus	Infrequent to occasional	Upper part of the Claiborne Group to the lower part of the Vicksburg Group. This species has the base of its range in the lower part of the Claiborne (Fairchild and Elsik, 1969, p. 83), but it probably does not become consistently present until the top of the Claiborne (Tschudy, 1973, p. B17).	?Lutetian/Bartonian – Chattian	Frederiksen 1980; Tschudy 1973
						Ephedra exiguua n. sp. = Ephedripites subgen. Distachyapites	Infrequent in 19 or 20/56 counted samples	From the upper part of the Claiborne Group to the lower part of the Vicksburg Group	Bartonian to Rupelian (Oligocene Vicksburg Group) (Pietsch et al., 2016; Tew, 1992)
					NO	Ephedra hungarica (Nagy) n. comb. = Ephedripites hungaricus = Ephedripites subgen. Ephedripites (based on image in Plate 7, figure 4)	Infrequent to occasional in 16/56 counted samples	From the upper part of the Claiborne Group to the lower part of the Vicksburg Group.
						Ephedra type A (distachya type) = Ephedripites subgen. Distachyapites	low frequency throughout the Eocene	Only one sample from the Claiborne Group (sample D3224 from the upper part of the Cockfield Formation) but was observed in all samples from the Jackson Group	Bartonian-Priabonian (if not reworked)
						Ephedra? laevigataeformis = clearly Gnetaceaepollenites based on Plate 7, figure 5. Junior synonym: Ephedra voluta Stanley, 1965	Infrequent in 5/56 counted samples	Observed only from the Moodys Branch Formation and Yazoo Clay of western and eastern Mississippi. Possibly these specimens are reworked, because the species has previously been reported mainly from the Upper Cretaceous and Paleocene
										Tew 1992
q	latest Eocene: Priabonian (34.1 Ma)	Florissant Formation, Colorado	YES	YES	YES	Ephedripites subgen. Distachyapites claricristatus	Present in low relative abundance in almost all samples of both units	Occurs consistently throughout both the middle and upper shale units	latest Eocene: Priabonian (34.1 Ma)	Wingate & Nichols 2001
					YES	Ephedripites subgen. Distachyapites exiguus	Minor element (0-1.3%)
					NO	Ephedripites subgen. Ephedripites torreyana Steeves and Barghoorn 1959		Regular occurrence		Leopold & Clay-Poole 2001
					NO	Ephedra cf. E. nevadensis = Ephedripites subgen. Distachyapites eocenipites (Wingate 1983)		Occurs in almost every sample
										Leopold & Zaborac-Reed 2019
r	Oligocene: Rupelian (33.8 Ma)	Antero, Colorado	YES	YES	YES	Ephedripites subgen. Distachyapites exiguus (Chadron-type)	Minor element (0.9-2.6%)	Occurs in all samples (2)	Oligocene: Rupelian (33.8 Ma)	Leopold & Zaborac-Reed 2019
					NO	? Ephedripites subgen. Ephedripites torreyana Steeves and Barghoorn 1959
						? Ephedripites subgen. Distachyapites nevadensis-type (2nd ord)
s	Oligocene: Rupelian (between 32.9 and 29 Ma)	Pitch-Pinnacle, Colorado	YES	YES	YES	Ephedripites subgen. Distachyapites exiguus (Chadron-type)	Minor element (1%)	Occurs in all samples (1)	Oligocene: Rupelian (between 32.9 and 29 Ma)	Leopold & Zaborac-Reed 2019
					NO	? Ephedripites subgen. Ephedripites torreyana Steeves and Barghoorn 1959
						? Ephedripites subgen. Distachyapites nevadensis-type
t	Oligocene: Rupelian (28.0 Ma)	Platoro, Colorado	YES	YES	YES	Ephedripites subgen. Distachyapites exiguus (Chadron-type)	3.7-6.8%	Occurs in all samples (3)	Oligocene: Rupelian (28.0 Ma)	Leopold & Zaborac-Reed 2019
					NO	Ephedripites subgen. Ephedripites torreyana Steeves and Barghoorn 1959
						Ephedripites subgen. Distachyapites nevadensis-type
u	Oligocene: Chattian (26.9 Ma)	Creede, Colorado	YES	YES	YES	Ephedripites subgen. Distachyapites exiguus (Chadron-type)	1.8-6.2%	Occurs in all samples (4)	Oligocene: Chattian (26.9 Ma)	Leopold & Zaborac-Reed 2019
					NO	Ephedripites subgen. Ephedripites torreyana Steeves and Barghoorn 1959
						Ephedripites subgen. Distachyapites nevadensis-type
v	early Paleocene – late Oligocene	Charleston, South Carolina	YES	YES	YES	Ephedripites subgen. Distachyapites claricristatus	Infrequent	in four samples from the upper Claibornian to the Chickasawhayan of the Clubhouse Crossroads core	Lutetian/Bartonian – Chattian	Frederiksen 1980
					NO	Ephedripites subgen. Ephedripites hungaricus	Infrequent	in one sample (44.8 m) from the Chickasawhayan of the Clubhouse Crossroads core	Chattian
x	late Oligocene	Sevier Desert Region, Western Utah	YES	YES	NO	Ephedra type A of Steeves and Barghoom (1959) = Ephedripites subgen. Distachyapites sp.	9% of assemblage	Samples of claystone from formation 5, in the cored interval between 1,980 and 1,983 m.	late Oligocene	Lindsey et al. 1981
						Ephedra type D of Steeves and Barghoom (1959) = Ephedripites subgen. Ephedripites sp.	1.5% of assemblage
*the ancestral type of ephedroid pollen (Bolinder et al., 2016b; Han et al., 2016)
**the derived type of ephedroid pollen (Bolinder et al., 2016b; Han et al., 2016)
