# Supplementary material for: Past aridity and dust drove biodiversity crises and altered pollination in the ancient gymnosperm Ephedra (Gnetales)
Source: Biol Rev Camb Philos Soc. 2025 Apr 7;100(4):1680–97. doi: 10.1111/brv.70019 (PMC12227791; doi:10.1111/brv.70019)
Supplement: Supplementary file 3 — Table S3. Central Asian ephedroid pollen data. [file BRV-100-1680-s002.xlsx]

## Sheet: Sheet1
Table S3. Central Asian ephedroid pollen data.
Locality on Fig. 4A	Age of section	Locality	Ephedripites subgen. Ephedripites*	Ephedripites subgen. Distachyapites**	2:nd order pseudosulci branching	Species	Abundance	Stratigraphic occurrence	Age of specimens	Reference
a	Early Cretaceous	Golmud, Qinghai-Xizang (Tibet) Plateau	YES	NO	NO	"Ephedripites (Spiralipites)"	infrequent, up to 1,1%	Wenquan and Yanshiping Sections	Valanginian-Barremian	Li & Batten 2004
b	Late Cretaceous	Xining Basin	YES	NO	NO	Ephedripites subgen. Ephedripites montanaensis	~10–38%	East Xining Section	Late Cretaceous	Horton 2004
						Ephedripites subgen. Ephedripites notensis				Han et al. 2016
						Ephedripites subgen. Ephedripites lanceolatus
c	Late Cretaceous (Campanian)	Erlian Basin, Inner Mongolia	NO	YES	NO	Ephedripites subgen. Distachyapites sp.	5–29%	Upper Member of the Erlian Formation	Campanian	Bonnetti et al. 2014
b	Late Paleocene: Thanetian to Oligocene: Rupelian (>57–56 Ma, unconformity ~55–50 Ma, ~50–31.7 Ma)	Xining Basin	Total 49 morphospecies							Hoorn et al. 2012
			YES	YES	YES	Abundant Ephedripites subgen. Distachyapites in some samples; other samples all Ephedripites subgen. Ephedripites plus other ephedroid pollen (Gnetaceaepollenites, Steevesipollenites)	E.(E.) 0–50% 1st order E.(D.) 24–55% 2nd order E.(D.) 5–26%	Qiejiachuan Fm	Zone I: >57–56 Ma	Bosboom et al. 2014
			YES	YES	YES	Little ephedroid pollen overall; Ephedripites subgen. Ephedripites proportionally more abundant than Ephedripites subgen. Distachyapites in most samples. Ephedripites subgen. Distachyapites mostly absent	E.(E.) 1–11% 1st order E.(D.) 0–1% 2nd order E.(D.) 0%	Qiejiachuan and Honggou Fms	Zone II: ~52─~43 Ma	Han et al. 2016
			YES	YES	YES	Ephedripites subgen. Ephedripites abundant and diverse in some samples, 1st and 2nd order Ephedripites subgen. Distachyapites increase through the zone	E.(E.) 0–6% 1st order E.(D.) 8–53% 2nd order E.(D.) 4–9%	Honggou and Mahalagou Fms	Zone III (~43─~40 Ma)	Barbolini et al. 2020
			YES	YES	YES	Ephedripites subgen. Ephedripites abundant and diverse at the lower zone boundary and decreases through the zone. 1st and 2nd order Ephedripites subgen. Distachyapites abundance and diversity increase through the zone. Spike of 2nd order branched pollen at lower zone boundary. Also a large component of non-identifiable ephedroid pollen present.	E.(E.) 0–14% 1st order E.(D.) 3–52% 2nd order E.(D.) 0–18%	Mahalagou Fm	Zone IV (~40─~34 Ma),	Meijer et al. 2021
			YES	YES	YES	Ephedripites subgen. Ephedripites very rare; Ephedripites subgen. Distachyapites decreases markedly; other ephedroid pollen (Steevesipollenites) increases	E.(E.) 0–1% 1st order E.(D.) 0–12% 2nd order E.(D.) 0–2%	Xiejia Fm	Zone V (~34─~31 Ma)	Barbolini et al. (in prep.) Eocene climate changes in Central Asia and refinement of the bioclimatic proxy Ephedripites
d	Bartonian: late Eocene (~38–37 Ma)	Nangqian Basin	YES	YES	YES	Ephedripites subgen. Distachyapites cheganica	~1–21%	Ria Zhong (RZ) section, Yushu area, Tibet	Bartonian: late Eocene (~38–37 Ma)	Yuan et al. 2020
						Ephedripites subgen. Distachyapites fusiformis				Yuan et al. 2021
						Ephedripites subgen. Distachyapites megafusiformis				Zhang et al. 2020
						Ephedripites subgen. Distachyapites eocenipites
						Ephedripites subgen. Distachyapites nanglingensis
						Ephedripites subgen. Distachyapites obesus
						Ephedripites subgen. Distachyapites bernheidensis
						Ephedripites subgen. Ephedripites montanaensis
						Ephedripites subgen. Ephedripites sp. 2 (Han et al., 2016)
						Ephedripites subgen. Ephedripites sp. a (Yuan et al., 2020)
						Ephedripites subgen. Ephedripites sp. b (Yuan et al., 2020)
e	Eocene: Lutetian to earliest Oligocene: Rupelian (44–33 Ma)	Qaidam Basin	YES	YES	UNCLEAR. Ephedripites was reported as either ancestral or derived. No published figures of derived pollen have 2nd order branching. If present, it was likely rare.	Ephedripites subgen. Distachyapites sp.	0.1235	Lower member of Xia Ganchaigou Fm (X GCG)	44–40 Ma	Zhu et al. 1985
						Ephedripites subgen. Ephedripites sp.	0.0039			Zhang 2006
						Ephedripites subgen. Distachyapites sp.	0.1663	Middle member of Xia Ganchaigou Fm (X GCG)	40–37 Ma
						Ephedripites subgen. Ephedripites sp.	0.0543
						Ephedripites subgen. Distachyapites sp.	25.53%	Upper member of Xia Ganchaigou Fm (X GCG)	37–33 Ma
						Ephedripites subgen. Ephedripites sp.	0.0118
f	early Oligocene: Rupelian (30.5–28.5 Ma)	Lanzhou Basin	YES	YES	UNCLEAR. Ephedripites was reported as either ancestral or derived. No published figures of derived pollen have 2nd order branching. If present, it was likely rare.	Ephedripites subgen. Distachyapites sp.	0.006	LZ605: Lower Member of the XSH formation at the Duitinggou section	30.5–28.5 Ma	Miao et al. 2013
						Ephedripites subgen. Ephedripites sp.	0.003
						Ephedripites subgen. Distachyapites sp.	0.0034	LZ615: Lower Member of the XSH formation at the Duitinggou section
						Ephedripites subgen. Ephedripites sp.	0
						Ephedripites subgen. Distachyapites sp.	0.0195	LZ618: Lower Member of the XSH formation at the Duitinggou section
						Ephedripites subgen. Ephedripites sp.	0.0056
						Ephedripites subgen. Distachyapites sp.	0.0095	LZ621: Lower Member of the XSH formation at the Duitinggou section
						Ephedripites subgen. Ephedripites sp.	0.0014
g	late Oligocene: Chattian to Late Pliocene (26.5–2.6 Ma)	northern Tian Shan	NO ?	YES	NO ?	No species details given, two Ephedripites subgen. Distachyapites type grains were illustrated	Overall abundance low; <4 specimens per sample except for 2960 m: 23 grains	2980 m-32 m (entire section)	26.5–2.6 Ma	Sun & Zhang 2008
h	Early to Late Miocene (18–5 Ma)	Qaidam Basin	NO?	YES	YES	No species details given, four Ephedripites subgen. Distachyapites type grains were illustrated	?	Zones I-V (18-5 Ma)	18–5 Ma	Miao et al. 2011
										Miao et al. 2016a
i	middle Miocene to Late Pliocene (13.3–2.6 Ma)	northern Tian Shan	NO ?	YES	NO ?	No species details given, one Ephedripites subgen. Distachyapites type grain was illustrated	Overall abundance low; <6 specimens per sample	Zones I-III (entire section)	13.3–2.6 Ma	Zhang & Sun 2011
h	Quaternary	Qaidam Basin	NO	YES	NO	Ephedra sp. 1 (Ephedripites subgen. Distachyapites)	<10%	SG-1 core	Quaternary	Han et al. 2016
						Ephedra sp. 2 (Ephedripites subgen. Distachyapites)
Hoh Xil Basin - Not plotted or used in data analysis as ages for the Hoh Xil Basin remain controversial: For Ref (1) age is based on palynostratigraphic correlation; thus locality is not included. 2) Very old FADs (first appearance datums) used for Ephedripites (345 Ma), Ephedripites subgen. Distachyapites fusiformis (150 Ma), and Ephedripites subgen. Distachyapites eocenipites (141 Ma) that all …										1) Miao et al. 2016b
										2) Staisch et al. 2014
										3) PALYNODATA Inc. & J.M. WHITE, 2008. Palynodata Datafile: 2006 version, with Introduction by J. M. White. Geological Survey of Canada Open File 5793, 1 CD-ROM.
										4) Song et al. 2021
